# Supplementary material for: SMAD9-MYCN positive feedback loop represents a unique dependency for MYCN-amplified neuroblastoma
Source: J Exp Clin Cancer Res. 2022 Dec 20;41:352. doi: 10.1186/s13046-022-02563-3 (PMC9764568; doi:10.1186/s13046-022-02563-3)
Supplement: Supplementary file 2 — Additional file 2. [file 13046_2022_2563_MOESM2_ESM.xlsx]

## Sheet: Sheet1
SK-N-SH			IMR-32
	Allele1	Allele2		Allele1	Allele2
D5S818	12	12	D5S818	11	12
D13SS317	11	11	D13SS317	9	9
D7S820	7	10	D7S820	9	10
D16S539	8	13	D16S539	8	8
VWA	14	18	VWA	15	15
TH01	7	10	TH01	7	9.3
AMEL	X	X	AMEL	X	Y
TPOX	8	11	TPOX	11	11
CSF1PO	11	11	CSF1PO	11	12
SH-SY5Y			SK-N-BE2
	Allele1	Allele2		Allele1	Allele2
D5S818	12	12	D5S818	12	12
D13SS317	11	11	D13SS317	11	11
D7S820	7	10	D7S820	9	10
D16S539	8	13	D16S539	9	11
VWA	14	18	VWA	18	18
TH01	7	10	TH01	6	7
AMEL	X	X	AMEL	X	Y
TPOX	8	11	TPOX	8	11
CSF1PO	11	11	CSF1PO	10	10
			BE(2)-C
				Allele1	Allele2
			D5S818	12	12
			D13SS317	11	11
			D7S820	9	10
			D16S539	9	11
			VWA	18	18
			TH01	6	6
			AMEL	X	X
			TPOX	11	11
			CSF1PO	10	10
