# Supplementary material for: SMAD9-MYCN positive feedback loop represents a unique dependency for MYCN-amplified neuroblastoma
Source: J Exp Clin Cancer Res. 2022 Dec 20;41:352. doi: 10.1186/s13046-022-02563-3 (PMC9764568; doi:10.1186/s13046-022-02563-3)
Supplement: Supplementary file 3 — Additional file 3. [file 13046_2022_2563_MOESM3_ESM.xlsx]

## Sheet: Sheet1
Oligo name	Sequence
shSMAD9-1#-F	CCGGGCAGAAAGAAGTGTGCATTAACTCGAGTTAATGCACACTTCTTTCTGCTTTTT
shSMAD9-1#-R	AATTAAAAAGCAGAAAGAAGTGTGCATTAACTCGAGTTAATGCACACTTCTTTCTGC
shSMAD9-2#-F	CCGGCCCTATCAACACTCAGACTTTCTCGAGAAAGTCTGAGTGTTGATAGGGTTTTT
shSMAD9-2#-R	AATTAAAAACCCTATCAACACTCAGACTTTCTCGAGAAAGTCTGAGTGTTGATAGGG
shSMAD9-3#-F	CCGGGTCTTAACAGTCATGTCTTAACTCGAGTTAAGACATGACTGTTAAGACTTTTTTG
shSMAD9-3#-R	AATTCAAAAAAGTCTTAACAGTCATGTCTTAACTCGAGTTAAGACATGACTGTTAAGAC
shPHOX2B-F	CCGGCGCAGTTCCTTACAAACTCTTCTCGAGAAGAGTTTGTAAGGAACTGCGTTTTTG
shPHOX2B-R	AATTCAAAAACGCAGTTCCTTACAAACTCTTCTCGAGAAGAGTTTGTAAGGAACTGCG
shGATA3-F	CCGGGTGGGCTCTACTACAAGCTTCCTCGAGGAAGCTTGTAGTAGAGCCCACTTTTTG
shGATA3-R	AATTCAAAAAGTGGGCTCTACTACAAGCTTCCTCGAGGAAGCTTGTAGTAGAGCCCAC
shMYCN-F	CCGGCGGACGAAGATGACTTCTACTCTCGAGAGTAGAAGTCATCTTCGTCCGTTTTTG
shMYCN-R	AATTCAAAAACGGACGAAGATGACTTCTACTCTCGAGAGTAGAAGTCATCTTCGTCCG
shHAND2-F	CCGGTCAGAGCATCAACAGCGCCTTCTCGAGAAGGCGCTGTTGATGCTCTGATTTTTG
shHAND2-R	AATTCAAAAATCAGAGCATCAACAGCGCCTTCTCGAGAAGGCGCTGTTGATGCTCTGA
