# Supplementary material for: SMAD9-MYCN positive feedback loop represents a unique dependency for MYCN-amplified neuroblastoma
Source: J Exp Clin Cancer Res. 2022 Dec 20;41:352. doi: 10.1186/s13046-022-02563-3 (PMC9764568; doi:10.1186/s13046-022-02563-3)
Supplement: Supplementary file 4 — Additional file 4. [file 13046_2022_2563_MOESM4_ESM.xlsx]

## Sheet: Sheet1
Oligo name	Sequence
Q-GAPDH-F	TGACTTCAACAGCGACACCCA
Q-GAPDH-R	CACCCTGTTGCTGTAGCCAAA
Q-SMAD9-F	GTGCTGTGAGTTCCCATTTGGC
Q-SMAD9-R	TTCACTGTGTCTTGGCACGAGC
Q-MYCN-F	ACCACAAGGCCCTCAGTACCTC
Q-MYCN-R	TGACAGCCTTGGTGTTGGAGGA
Q-MKI67-F	GAAAGAGTGGCAACCTGCCTTC
Q-MKI67-R	GCACCAAGTTTTACTACATCTGCC
Q-BCL2-F	ATCGCCCTGTGGATGACTGAGT
Q-BCL2-R	GCCAGGAGAAATCAAACAGAGGC
Q-CCND1-F	TCTACACCGACAACTCCATCCG
Q-CCND1-R	TCTGGCATTTTGGAGAGGAAGTG
Q-AURKA-F	GCAACCAGTGTACCTCATCCTG
Q-AURKA-R	AAGTCTTCCAAAGCCCACTGCC
Q-AURKB-F	GGAGTGCTTTGCTATGAGCTGC
Q-AURKB-R	GAGCAGTTTGGAGATGAGGTCC
Q-CCNA2-F	CTCTACACAGTCACGGGACAAAG
Q-CCNA2-R	CTGTGGTGCTTTGAGGTAGGTC
Q-PHOX2B-F	CCTGAAGATCGACCTCACAGAG
Q-PHOX2B-R	TTTTGCCCGAGGAGCCGTTCTT
Q-GATA3-F	ACCACAACCACACTCTGGAGGA
Q-GATA3-R	TCGGTTTCTGGTCTGGATGCCT
Q-HAND2-F	GGCAGAGATCAAGAAGACCGAC
Q-HAND2-R	CGGCCTTTGGTTTTCTTGTCGTT
Q-MYCNOS-F	AGACCGATGCTTCTAACCCAGC
Q-MYCNOS-R	TTGCACCTTCGGACTAGCCTTC
Q-ESRRG-F	CGCAGGATAGATGCGGAGAACA
Q-ESRRG-R	TTCAGCCACCAACAAATGTGAGAC
Q-SLC7A14-F	AGGACTGACAGTCAGCTTGCTG
Q-SLC7A14-R	ACCACTGGTGTCTCTGTGTAGG
Q-FAM49A-F	CTGAGAGCATCCTTGCAGACCT
Q-FAM49A-R	CAACAAGAGGGCACACCGCATT
