# Supplementary material for: SMAD9-MYCN positive feedback loop represents a unique dependency for MYCN-amplified neuroblastoma
Source: J Exp Clin Cancer Res. 2022 Dec 20;41:352. doi: 10.1186/s13046-022-02563-3 (PMC9764568; doi:10.1186/s13046-022-02563-3)
Supplement: Supplementary file 5 — Additional file 5. [file 13046_2022_2563_MOESM5_ESM.xlsx]

## Sheet: Sheet1
Oligo name	Sequence
Flag_MYCN_P1-F	TCCTGGGAACTGTGTTGGA
Flag_MYCN_P1-R	CAAGCCCTGCTCCTTACCTC
Flag_MYCN_P2-F	AGATTCGCCTGCCCATAACT
Flag_MYCN_P2-R	GACTGTCCACGCGTCCTC
Flag_MYCN_P3-F	CTCCGCTTTCTGCTCAGTCT
Flag_MYCN_P3-R	CCTCTGGATGTTTCCAGTTTC
