# Supplementary material for: SMAD9-MYCN positive feedback loop represents a unique dependency for MYCN-amplified neuroblastoma
Source: J Exp Clin Cancer Res. 2022 Dec 20;41:352. doi: 10.1186/s13046-022-02563-3 (PMC9764568; doi:10.1186/s13046-022-02563-3)
Supplement: Supplementary file 6 — Additional file 6. [file 13046_2022_2563_MOESM6_ESM.xlsx]

## Sheet: Sheet1
Oligo name	Sequence
sgSMAD9-MYCN-1#-F	CACCGGATTCGCCTGCCCATAACTG
sgSMAD9-MYCN-1#-R	AAACCAGTTATGGGCAGGCGAATCC
sgSMAD9-MYCN-2#-F	CACCGATAAGTGCGAGCTACGAGGG
sgSMAD9-MYCN-2#-R	AAACCCCTCGTAGCTCGCACTTATC
sgSMAD9-MYCN-3#-F	CACCGGAAAAATCTGACACACCCGG
sgSMAD9-MYCN-3#-R	AAACCCGGGTGTGTCAGATTTTTCC
sgSMAD9-MYCN-4#-F	CACCGGCACGTCGCAATCCCGTCCA
sgSMAD9-MYCN-4#-R	AAACTGGACGGGATTGCGACGTGCC
sgPeak-SMAD9-1#-F	CACCGGTCTTGTTATCAGCCTCGTC
sgPeak-SMAD9-1#-R	AAACGACGAGGCTGATAACAAGACC
sgPeak-SMAD9-2#-F	CACCGATTTTTATGCGGCTATGGTG
sgPeak-SMAD9-2#-R	AAACCACCATAGCCGCATAAAAATC
sgPeak-SMAD9-3#-F	CACCGTGTGGCTGAGCATTACAGTC
sgPeak-SMAD9-3#-R	AAACGACTGTAATGCTCAGCCACAC
