# Supplementary material for: SMAD9-MYCN positive feedback loop represents a unique dependency for MYCN-amplified neuroblastoma
Source: J Exp Clin Cancer Res. 2022 Dec 20;41:352. doi: 10.1186/s13046-022-02563-3 (PMC9764568; doi:10.1186/s13046-022-02563-3)
Supplement: Supplementary file 7 — Additional file 7. [file 13046_2022_2563_MOESM7_ESM.xlsx]

## Sheet: Sheet1
Oligo name	Sequence
MYCN_SMAD9-Peak-F	atttctctatcgataggtaccTAAAACGGTACAACTGAATATATTATATGGG
MYCN_SMAD9-Peak-R	cagtaccggaatgccaagcttACTAGTTCAGAGGCCTGAAATCCC
SMAD9_MYCN-peak-F	atttctctatcgataggtaccCCTGGTTAGAGGGGGCGC
SMAD9_MYCN-peak-R	cagtaccggaatgccaagcttGAACCGGCGGTTGGCGGC
